# Supplementary material for: Inflammation-induced fetal growth restriction in rats is associated with increased placental HIF-1α accumulation
Source: PLoS One. 2017 Apr 19;12(4):e0175805. doi: 10.1371/journal.pone.0175805 (PMC5397034; doi:10.1371/journal.pone.0175805)
Supplement: S1 File — (XLSX) [file pone.0175805.s002.xlsx]

## Sheet: Fig1B_% HIF-1a positivity
LPS FGR		LPS non-FGR		Saline		LPS+GTN
Fetus 1	1.056	Fetus 11	0.14	Fetus 16	1.586	Fetus 25	0.852415
Fetus 2	11.763	Fetus 12	0.5	Fetus 17	0.218	Fetus 26	0.014
Fetus 3	0.426	Fetus 13	0.064	Fetus 18	0.009	Fetus 27	0.0236
Fetus 4	0.222	Fetus 14	0.005	Fetus 19	0.07	Fetus 28	0.069
Fetus 5	17.327	Fetus 15	0.411	Fetus 20	0.113	Fetus 29	0.068
Fetus 6	10.733			Fetus 21	0.306
Fetus 7	2.005			Fetus 22	0.022
Fetus 8	3.828			Fetus 23	0.467
Fetus 9	0.699			Fetus 24	0.028
Fetus 10	0.172

## Sheet: Fig1C_FW HIF correlation
		Fetal Weight (g)	% HIF-1a positivity
LPS FGR	Fetus 1	0.6512	1.056
	Fetus 2	0.664	11.763
	Fetus 3	0.5509	0.426
	Fetus 4	0.7715	0.222
	Fetus 5	0.7843	17.327
	Fetus 6	0.8092	10.733
	Fetus 7	0.7725	2.005
	Fetus 8	0.7803	3.828
	Fetus 9	0.8134	0.699
	Fetus 10	0.709	0.172
LPS non-FGR	Fetus 11	0.9598	0.14
	Fetus 12	0.9687	0.5
	Fetus 13	0.8967	0.064
	Fetus 14	1.041	0.005
	Fetus 15	0.9626	0.411
Saline	Fetus 16	0.9979	1.586
	Fetus 17	1.0738	0.218
	Fetus 18	1.0145	0.009
	Fetus 19	0.9244	0.07
	Fetus 20	0.9057	0.113
	Fetus 21	0.9701	0.306
	Fetus 22	1.0843	0.022
	Fetus 23	1.1427	0.467
	Fetus 24	0.8781	0.028
LPS+GTN	Fetus 25	1.0793	0.852415
	Fetus 26	0.9566	0.014
	Fetus 27	0.9948	0.0236
	Fetus 28	1.0042	0.069
	Fetus 29	0.9588	0.068
	Fetus 30	0.7463	0.072
