# Supplementary material for: Inflammation-induced fetal growth restriction in rats is associated with increased placental HIF-1α accumulation
Source: PLoS One. 2017 Apr 19;12(4):e0175805. doi: 10.1371/journal.pone.0175805 (PMC5397034; doi:10.1371/journal.pone.0175805)
Supplement: S2 File — (XLSX) [file pone.0175805.s003.xlsx]

## Sheet: Fig2C_% Pim Positivity
LPS FGR		LPS non-FGR		Saline		LPS+GTN
Fetus 1	0.104501	Fetus 5	6.27736	Fetus 8	7.79315	Fetus 14	0.63948
Fetus 2	5.69389	Fetus 6	3.1201	Fetus 9	0.974123	Fetus 15	1.3998
Fetus 3	0.189444	Fetus 7	1.55067	Fetus 10	1.4345	Fetus 16	1.06639
Fetus 4	0.475679			Fetus 11	1.38984	Fetus 17	0.422757
				Fetus 12	1.33342
				Fetus 13	10.1374

## Sheet: Fig2D_Pim HIF correlation
		% pimonidazole positivity	% HIF-1α positivity
LPS FGR	Fetus 1	0.1045	0.699
	Fetus 2	5.6939	0.172
	Fetus 3	0.1894	2.005
	Fetus 4	0.4757	3.828
LPS non-FGR	Fetus 5	6.2774	0.5
	Fetus 6	3.1201	0.411
	Fetus 7	1.551	0.005
Saline	Fetus 8	7.79315	0.009
	Fetus 9	0.9741	0.028
	Fetus 10	1.4345	0.306
	Fetus 11	1.3898	0.467
	Fetus 12	1.3334	0.07
	Fetus 13	10.1374	0.022
LPS +GTN	Fetus 14	0.6395	0.068
	Fetus 15	1.3998	0.014
	Fetus 16	1.0664	0.0236
	Fetus 17	0.4228	0.072
