# Supplementary material for: Inflammation-induced fetal growth restriction in rats is associated with increased placental HIF-1α accumulation
Source: PLoS One. 2017 Apr 19;12(4):e0175805. doi: 10.1371/journal.pone.0175805 (PMC5397034; doi:10.1371/journal.pone.0175805)
Supplement: S3 File — (XLSX) [file pone.0175805.s004.xlsx]

## Sheet: Sheet1
sFlt-1 (pg/mL)
LPS	Saline	LPS+GTN
0	2612	636
0	2414	996
3277	0	0
1266	0	534
0	0	0
0	0	0
0	0	1553
432	0
2579
1266
